# Supplementary material for: Global Diversity, Host Associations, and New Insights into Aigialaceae, Astrosphaeriellaceae, and Pseudoastrosphaeriellaceae
Source: J Fungi (Basel). 2025 Nov 25;11(12):834. doi: 10.3390/jof11120834 (PMC12734075; doi:10.3390/jof11120834)
Supplement: Supplementary file 1 [file jof-11-00834-s001.zip]

Archive with 1 entries (1 files):
- jof-3981854-supplementary.pdf
